# Supplementary material for: Oxidative Balance Scores (OBSs) Integrating Nutrient, Food and Lifestyle Dimensions: Development of the NutrientL-OBS and FoodL-OBS
Source: Antioxidants (Basel). 2022 Jan 31;11(2):300. doi: 10.3390/antiox11020300 (PMC8868253; doi:10.3390/antiox11020300)
Supplement: Supplementary file 1 [file antioxidants-11-00300-s001.zip]

Archive with 1 entries (1 files):
- antioxidants-1534458-supplementary.pdf
